# Supplementary material for: Identification of Yeast Mutants Exhibiting Altered Sensitivity to Valinomycin and Nigericin Demonstrate Pleiotropic Effects of Ionophores on Cellular Processes
Source: PLoS One. 2016 Oct 6;11(10):e0164175. doi: 10.1371/journal.pone.0164175 (PMC5053447; doi:10.1371/journal.pone.0164175)
Supplement: S3 Table — (XLS) [file pone.0164175.s006.xls]

## Sheet: Tab S2
S3 Table. List of mutants exhibiting an altered sensitivity to valinomycin and/or nigericin
ORF	standard name	phenotype of the deletant on Val/Nig	localization of the protein	biological process	molecular function / description	some of the GO anotations	* depicts mutants with "stabile ionophore phenotype"
YBL025W	RRN10	Nig hypersensitive	nucleus	regulation of expression	subunit of upstream activation factor for RNA polymerase I	decreased resistance to ethanol, decreased oxidative stress resistance, decreased toxin resistance	*
YBL094C	-	Nig hypersensitive	u	u	Dubious open reading frame unlikely to encode a protein	increased Mg2+ accumulation, decreased resistance to ethanol, increased transposable element transposition, decreased oxidative stress resistance	*
YDL077C	VAM6	Nig hypersensitive	vacuole	vacuolar biogenesis	increased sensitivity to nigericin in liquid YPD, protein with a role in the tethering steps of vacuolar membrane fusion, facilitates guanine nucleotide exchange on small guanosine triphosphatase Ypt7p, mitochondria-ER contact site	decreased respiratory growth rate, altered telomere length, decreased resistance to altered pH, decreased resistance to ethanol, decreased resistance to calcium dichloride, decreased toxin resistance, abnormal vacuolar morphology
YDR080W	VPS41	Nig hypersensitive	vacuole	vacuolar biogenesis	subunit of the homotypic vacuole fusion and vacuole protein sorting (HOPS) complex	increased sensitivity to nigericin in liquid YPD, decreased resistance to ethanol, decreased resistance to calcium dichloride, impaired autophagy, abnormal vacuolar morphology	*
YDR264C	AKR1	Nig hypersensitive	ER	regulation of pheromone response pathway	protein-cysteine S-palmitoleyltransferase	decreased respiratory growth rate, decreased resistance to altered pH, decreased resistance to ethanol, decreased hyperosmotic stress resistance, decreased resistance to calcium dichloride, decreased toxin resistance		resistance to palmitoleate: decreased - Lockshon
YDR493W	AIM8/MZM1	Nig hypersensitive	mitochondria	ion homeostasis	protein with a role in maintaining the labile mitochondrial zinc pool	decreased respiratory growth rate	*
YGL124C	MON1	Nig hypersensitive	perivacuolar compartment	autophagy or cvt	Protein required for fusion of cvt-vesicles and autophagosomes with the vacuole	increased sensitivity to nigericin in liquid YPD, decreased resistance to ethanol, impaired autophagy, abnormal vacuolar morphology	*
YGL212W	VAM7	Nig hypersensitive	vacuole	vacuolar biogenesis	phosphatidylinositol-3-phosphate binding, SNAP receptor activity	increased sensitivity to nigericin in liquid YPD, altered telomere length, decreased resistance to ethanol, decreased resistance to calcium dichloride, impaired autophagy, abnormal vacuolar morphology
YNL071W	LAT1	Nig hypersensitive	mitochondria	metabolism, acetyl-CoA biosynthesis	Dihydrolipoamide acetyltransferase component (E2) of pyruvate dehydrogenase complex	decreased respiratory growth rate, decreased resistance to ethanol, decreased toxin resistance	*
YNL097C	PHO23	Nig hypersensitive	nucelus	regulation of expression	component of the Rpd3 histone deacetylase complex	decreased respiratory growth rate, decreased resistance to calcium dichloride	*
YOR106W	VAM3	Nig hypersensitive	vacuole	vacuolar biogenesis	Syntaxin-like vacuolar t-SNARE	increased sensitivity to nigericin in liquid YPD, decreased resistance to ethanol, decreased hyperosmotic stress resistance, decreased oxidative stress resistance, impaired autophagy	*
YOR306C	MCH5	Nig hypersensitive	plasma membrane	riboflavin transport	riboflavin transporter	decreased resistance to ethanol
YPL156C	PRM4	Nig hypersensitive	u	u	Pheromone-regulated protein proposed to be involved in mating	abnormal vacuolar morphology, increased toxin resistance, decreased resistance to benzo[a]pyrene		resistance to 0.5 mM palmitoleate decreased
YPR194C	OPT2	Nig hypersensitive	plasma membrane	oligopeptide transport, vacuolar fusion	Oligopeptide transporter	decreased resistance to ethanol, abnormal vacuolar morphology
YER027C	GAL83	Nig resistant	nucleus and cytoplasm	regulation of expression	Contributes to AMP-activated protein kinase activity, one of three possible beta-subunits of the Snf1 kinase complex	decreased resistance to oleic acid, abnormal vacuolar morphology	*
YGL194C	HOS2	Nig resistant	nucleus	regulation of expression	Histone deacetylase activity	decreased survival rate in stationary phase, abnormal protein/peptide distribution
YHR194W	MDM31	Nig resistant	mitochondria	ion and lipid homeostasis, mito morphology and inheritance	u	decreased respiratory growth rate, increased glycogen accumulation, abnormal mitochondrial morphology	*
YNL329C	PEX6	Nig resistant	cytoplasm and peroxisome	protein import into peroxisome	AAA-peroxin, participates in the recycling of peroxisomal signal receptor Pex5p from the peroxisomal membrane to the cystosol	decreased metal resistance, increased reactive oxygen species accumulation, decreased resistance to oleate, decreased resistance to palmitoleate	*
YOR367W	SCP1	Nig resistant	actin cortical patch	actin filament organization	binds and cross links actin filaments		*
YJR104C	SOD1	Nig resistant	cytoplasm	age-dependent response to oxidative stress involved in chronological cell aging	Cytosolic copper-zinc superoxide dismutase	decreased resistance to altered pH, decreased resistance to ethanol, decreased hyperosmotic stress resistance, decreased oxidative stress resistance, decreased toxin resistance, abnormal vacuolar morphology
YCR034W	ELO2	Val and Nig hypersensitive	ER	lipid metabolism	Fatty acid elongase	decreased resistance to altered pH, decreased resistance to ethanol	*
YDL142C	CRD1	Val and Nig hypersensitive	mitochondria	lipid metabolism	Cardiolipin synthase	decreased respiratory growth rate, decreased resistance to altered pH, decreased oxidative stress resistance	*
YHL005C	-	Val and Nig hypersensitive	u	u	dubious ORF, partially overlaps the verified ORF YHL004W	decreased respiratory growth rate, abnormal vacuolar morphology	*
YHL032C	GUT1	Val and Nig hypersensitive	mitochondria and cytoplasm	metabolism, glycerol utilization	Glycerol kinase	decreased resistance to altered pH, decreased hyperosmotic stress resistance	*
YHR073W	OSH3	Val and Nig hypersensitive	cytoplasm	lipid metabolism	Oxysterol binding protein	increased sensitivity to nigericin and valinomycin in liquid YPD
YHR155W	YSP1	Val and Nig hypersensitive	mitochondria, ER	intracellular sterol transport	Putative sterol transfer protein; localizes to puncta in the cortical ER; has a probable role in retrograde transport of sterols from the plasma membrane to the ER; one of six StART-like domain-containing proteins in yeast that may be involved in sterol transfer between intracellular membranes; conserved across eukaryotes; has both GRAM and StART-like (VASt) domains, protein with a potential role…	increased sensitivity to nigericin and valinomycin in liquid YPD
YJL175W	-	Val and Nig hypersensitive	u	u	dubious ORF, overlaps gene for SWI3 transcription factor	decreased respiratory growth rate, decreased Mg2+ accumulation, decreased metal resistance, decreased resistance to altered pH, decreased resistance to ethanol, decreased hyperosmotic stress resistance	*
YJR118C	ILM1	Val and Nig hypersensitive	ER	mitochondrial genome maintenance	may be involved in mitochondrial DNA maintenance; This is a family of proteins of approximately 200 residues that are conserved in fungi. Ilm1 is part of the peroxisome, a complex that is the sole site of beta-oxidation in Saccharomyces cerevisiae and known to be required for optimal growth in the presence of fatty acid. Ilm1 may participate in the control of the C16/C18 ratio since it interacts …	decreased respiratory growth rate, decreased resistance to altered pH, increased chitin deposition, increased chitin deposition	*
YLR056W	ERG3	Val and Nig hypersensitive	ER	lipid metabolism	C-5 sterol desaturase	decreased respiratory growth rate, decreased resistance to altered pH, decreased resistance to ethanol, decreased hyperosmotic stress resistance, decreased resistance to calcium dichloride, decreased oxidative stress resistance	*	resistance to 0.5 mM palmitoleate decreased
YLR393W	ATP10	Val and Nig hypersensitive	mitochondria	mito. ATPase assembly	required for assembly of the F0 sector of mitochondrial F1F0 ATP synthase	decreased respiratory growth rate, impaired autophagy
YML090W	-	Val and Nig hypersensitive	u	u	dubious ORF, partially overlaps the dubious ORF YML089C	decreased respiratory growth rate	*
YML112W	CTK3	Val and Nig hypersensitive	nucleolus	regulation of expression	subunit of C-terminal domain kinase I (CTDK-I)	decreased respiratory growth rate, decreased resistance to altered pH, decreased hyperosmotic stress resistance, decreased resistance to calcium dichloride	*
YMR064W	AEP1	Val and Nig hypersensitive	mitochondria	translation regulation	Protein required for synthesis of the F1-F0 ATP synthase subunit Oli1p	decreased respiratory growth rate, decreased resistance to ethanol, abnormal mitochondrial morphology
YOL145C	CTR9	Val and Nig hypersensitive	nucleus	regulation of expression	Component of the Paf1p complex that binds to and modulates the activity of RNA polymerases I and II	decreased respiratory growth rate, decreased resistance to ethanol	*
YPL129W	TAF14	Val and Nig hypersensitive	nucleus	chromatin remodeling,histone acetylation, transcription	general RNA polymerase II transcription factor, contributes to histone acetyltransferase activity	increased glycogen accumulation, decreased resistance to ethanol, decreased resistance to calcium dichloride	*	resistance to 0.5 mM palmitoleate decreased
YBR255W	MTC4	Val and Nig resistant	cytoplasm	u	u, name stands for Maintenance of Telomere Capping	decreased toxin resistance	*
YHR151C	MTC6	Val and Nig resistant	u	u	u, name stands for Maintenance of Telomere Capping		*
YKL098W	MTC2	Val and Nig resistant	u	u	u, name stands for Maintenance of Telomere Capping	decreased hyperosmotic stress resistance, decreased toxin resistance	*
YML008C	ERG6	Val and Nig resistant	mitochondria and lipid particle	lipid metabolism	Delta(24)-sterol C-methyltransferase	decreased resistance to altered pH, decreased resistance to ethanol, decreased hyperosmotic stress resistance, decreased oxidative stress resistance, abnormal mitochondrial morphology, decreased toxin resistance	*
YMR124W	EPO1	Val and Nig resistant	bud neck,bud, cell periphery, cytoplasm	endoplasmic reticulum polarization	involved in septin-ER tethering	abnormal vacuolar morphology, decreased resistance to benzo[a]pyrene and pibenzimol	*	resistance to 0.5 mM palmitoleate decreased
YMR241W	YHM2	Val and Nig resistant	mitochondria	mitochondrial metabolite transport	citrate/oxoglutarate carrier	decreased resistance to hydrogen peroxide, increased stress resistance	*
YNL280C	ERG24	Val and Nig resistant	ER	lipid metabolism	C-14 sterol reductase	decreased respiratory growth rate, decreased resistance to altered pH, decreased resistance to ethanol, decreased hyperosmotic stress resistance, decreased resistance to calcium dichloride, decreased oxidative stress resistance, abnormal mitochondrial morphology, decreased toxin resistance	*	resistance to 0.5 mM palmitoleate decreased
YPR083W	MDM36	Val and Nig resistant	mitochondria, cytoplasm	lipid homeostasis, mito morphology and inheritance	u, component of the mitochondria-ER-cortex-ancor	abnormal mitochondrial morphology		resistance to 0.5 mM palmitoleate decreased
YFR045W	-	Val hypersensitive	mitochondria	u	Putative mitochondrial transport protein		*
YGR229C	SMI1	Val hypersensitive	cell wall	regulation of cell wall biogenesis and of mitotic cell cycle	involved in the regulation of cell wall synthesis	decreased respiratory growth rate, altered telomere length, decreased resistance to ethanol, decreased resistance to calcium dichloride, increased chitin deposition
YKL053C-A	MDM35	Val hypersensitive	mitochondria	lipid homeostasis, prot. transport into mito., mito morphology and inheritance		decreased respiratory growth rate, abnormal mitochondrial morphology
YLL029W	FRA1	Val hypersensitive	cytoplasm	regulation of expression	Protein involved in negative regulation of transcription of iron regulon		*
YLR059C	REX2	Val hypersensitive	mitochondria	regulation of expression, ion transport / homeostasis	3'-5' RNA exonuclease; involved in 3'-end processing of U4 and U5 snRNAs, 5S and 5.8S rRNAs, and RNase P and RNase MRP RNA	decreased respiratory growth rate	*
YLR148W	PEP3	Val hypersensitive	vacuole	vacuolar biogenesis	Component of vacuolar tethering complex that promotes vesicular docking/fusion	decreased respiratory growth rate, altered telomere length, decreased resistance to altered pH, decreased resistance to ethanol, decreased hyperosmotic stress resistance, decreased resistance to calcium dichloride, decreased toxin resistance, abnormal vacuolar morphology
YLR294C	-	Val hypersensitive	u	u	u, partially overlaps the verified gene ATP14	decreased respiratory growth rate	*
YLR337C	VRP1	Val hypersensitive	actin cortical patch	actin cytoskeleton organization	actin-associated protein involved in cytoskeletal organization and cytokinesis	decreased respiratory growth rate, decreased resistance to ethanol, decreased hyperosmotic stress resistance, decreased resistance to calcium dichloride, increased chitin deposition, decreased oxidative stress resistance, abnormal vacuolar morphology
YLR338W	OPI9	Val hypersensitive	u	u	Dubious ORF, partially overlaps VRP1/YLR337C	decreased respiratory growth rate, decreased resistance to ethanol, decreased hyperosmotic stress resistance, decreased resistance to calcium dichloride, increased chitin deposition
YLR372W	SUR4	Val hypersensitive	ER	lipid metabolism	fatty acid elongase	altered telomere length, decreased resistance to calcium dichloride
YLR410W	VIP1	Val hypersensitive	cytoplasm	phosphate signaling	Inositol hexakisphosphate and inositol heptakisphosphate kinase		*
YML089C	-	Val hypersensitive	u	u	Dubious ORF, expression induced by calcium shortage	decreased respiratory growth rate, decreased toxin resistance
YMR179W	SPT21	Val hypersensitive	nucleus	regulation of expression	Protein with a role in transcriptional silencing	altered telomere length, increased transposable element transposition
YMR244C-A	COA6	Val hypersensitive	mitochondrial intermembrane space	cellular copper ion homeostasis, mitochondrial respiratory chain complex IV assembly	Protein involved in cytochrome c oxidase (Complex IV) assembly; involved in delivery of copper to Complex IV; also required for efficient formation of respiratory supercomplexes comprised of Complexes III and IV			resistance to 0.5 mM palmitoleate decreased
YMR245W	-	Val hypersensitive	u	u	Dubious ORF	decreased respiratory growth rate
YMR263W	SAP30	Val hypersensitive	nucleus	regulation of expression	Subunit of a histone deacetylase complex	decreased respiratory growth rate, altered telomere length, decreased resistance to altered pH
YNL192W	CHS1	Val hypersensitive	plasma membrane	cytokinesis, cell budding	Chitin synthase I	increased chitin deposition		resistance to 0.5 mM palmitoleate decreased
YNL323W	LEM3	Val hypersensitive	plasma membrane and ER	cell surface receptor linked signaling pathway, phospholipid translocation	contributes to phospholipid-translocating ATPase activity	Al3+ transport-related, deletion mutants showed higher tolerance than the parent strain to aluminium sulphate (3.2 mM)
YOL027C	MDM38	Val hypersensitive	mitochondrial inner membrane	cellular ion potassium homeostasis, biogenesis of respiratory chain		ribosome binding protein that positively regulates mitochondrial translation with Mba1p; involved in cellular potassium ion homeostasis by transporting potassium ions with Rbk1p and YDL183Cp; plays a role in biogenesis of both cytochrome bc(1) and cytochrome c oxidase complexes; localized to mitochondrial inner membrane
YPL098C	MGR2	Val hypersensitive	mitochondrial inner membrane, presequence translocase complex	protein import into mitochondrial inner membrane and matrix	Subunit of the TIM23 translocase complex; acts to couple Tim21p with the core Tim23 translocase; provides quality control for insertion of membrane proteins by regulating their release into the inner membrane, required for growth of cells lacking the mitochondrial genome	decreased respiratory growth rate
YBR093C	PHO5	Val resistant	cell wall	phosphate metabolic process	acid phosphatase			resistance to 0.5 mM palmitoleate decreased
YBR172C	SMY2	Val resistant	ER	secretory pathway, endog. transport	Protein of unknown function involved in COPII vesicle formation	increased toxin resistance
YBR277C	-	Val resistant	u	u	Dubious open reading frame unlikely to encode a protein	increased transposable element transposition	*
YBR286W	APE3	Val resistant	vacuole	vacuolar biogenesis	Vacuolar aminopeptidase Y	altered telomere length, decreased resistance to altered pH
YCL001W-A	-	Val resistant	u	u	u	decreased respiratory growth rate, decreased resistance to ethanol	*
YCR024C-A	PMP1	Val resistant	plasma membrane	ion transport	Regulatory subunit of the plasma membrane H(+)-ATPase Pma1p	decreased resistance to altered pH	*
YCR065W	HCM1	Val resistant	nucleus	regulation of expression	Forkhead transcription factor	decreased respiratory growth rate, altered telomere length,	*		- (overlaps)
YCR068W	ATG15	Val resistant	vacuole	autophagy	Lipase required for intravacuolar lysis of autophagic bodies and Cvt bodies	increased glycogen accumulation, decreased resistance to altered pH, decreased resistance to ethanol, impaired autophagy, decreased toxin resistance
YCR081W	SRB8	Val resistant	nucleus	regulation of expression	Subunit of the RNA polymerase II mediator complex	decreased respiratory growth rate, altered telomere length, increased glycogen accumulation, decreased toxin resistance
YCR085W	-	Val resistant	u	u	Dubious open reading frame unlikely to encode a protein
YDL083C	RPS16B	Val resistant	ribosome	translation, ribosome biogenesis	Protein component of the small (40S) ribosomal subunit	altered telomere length	*
YDL242W	-	Val resistant	u	u	Dubious open reading frame unlikely to encode a protein
YDR025W	RPS11A	Val resistant	ribosome	translation, ribosome biogenesis	Protein component of the small (40S) ribosomal subunit	decreased respiratory growth rate	*
YDR028C	REG1	Val resistant	cytoplasm	regulation of expression	protein phosphatase type 1 regulator	increased glycogen accumulation, decreased resistance to altered pH, decreased resistance to ethanol, increased toxin resistance, decreased oxidative stress resistance, decreased toxin resistance	*
YDR138W	HPR1	Val resistant	nucleus	DNA recombination, mRNA 3'-end processing, mRNA export, transcription	Subunit of THO/TREX complexes that couple transcription elongation with mitotic recombination and with mRNA metabolism and export, subunit of an RNA Pol II	altered telomere length, decreased resistance to altered pH, decreased resistance to ethanol, decreased hyperosmotic stress resistance	*
YDR156W	RPA14	Val resistant	nucleus	transcription	RNA polymerase I subunit	increased transposable element transposition	*
YDR200C	VPS64	Val resistant	cytoplasm and ER	protein targeting to vacuole	Protein required for cytoplasm to vacuole targeting of proteins	increased transposable element transposition, decreased toxin resistance
YDR241W	BUD26	Val resistant	cellular bud site selection	u	Dubious open reading frame unlikely to encode a functional protein		*
YDR442W	-	Val resistant	u	u	Dubious open reading frame unlikely to encode a functional protein	increased glycogen accumulation	*
YER083C	GET2	Val resistant	ER	secretory pathway, endog. transport	involved in insertion of proteins into the ER membrane; required for the retrieval of HDEL proteins from the Golgi to the ER in an ERD2 dependent fashion and for meiotic nuclear division	decreased respiratory growth rate, decreased resistance to altered pH, decreased resistance to ethanol, decreased resistance to calcium dichloride, abnormal mitochondrial morphology	*	resistance to 0.5 mM palmitoleate decreased
YGR019W	UGA1	Val resistant	cytoplasm	nitrogen utilization	4-aminobutyrate aminotransferase		*
YGR104C	SRB5	Val resistant	nucleus	regulation of expression	Subunit of the RNA polymerase II mediator complex	decreased respiratory growth rate, altered telomere length, decreased resistance to altered pH, decreased resistance to ethanol, increased transposable element transposition, decreased toxin resistance		loss confers resistance to 0.8-nm AuTMAT
YGR135W	PRE9	Val resistant	cytoplasm	proteasomal ubiquitin-dependent protein catabolic process	Subunit of the 20S proteasome	decreased toxin resistance	*
YHL020C	OPI1	Val resistant	ER and nucleus	lipid metabolism, regulation of expression, unfolded protein response	Transcriptional regulator	altered telomere length, decreased resistance to altered pH, increased toxin resistance, decreased resistance to calcium dichloride
YHL033C	RPL8A	Val resistant	ribosome	translation, ribosome biogenesis	Protein L4 of the large (60S) ribosomal subunit	decreased hyperosmotic stress resistance	*
YHR021C	RPS27B	Val resistant	ribosome	translation, ribosome biogenesis	Protein component of the small (40S) ribosomal subunit	altered telomere length, increased glycogen accumulation, decreased resistance to altered pH	*
YHR034C	PIH1	Val resistant	R2TP complex, small nucleolar ribonucleoprotein complex, nucleus and cytoplasm	box C/D snoRNP assembly, protein folding, rRNA processing	Component of the conserved R2TP complex (Rvb1-Rvb2-Tah1-Pih1); R2TP complex interacts with Hsp90 (Hsp82p and Hsc82p) to mediate assembly large protein complexes such as box C/D snoRNPs and RNA polymerase II
YHR191C	CTF8	Val resistant	nucleus	mitotic sister chromatid cohesion	Protein required for sister chromatid cohesion	altered telomere length, increased glycogen accumulation, decreased resistance to calcium dichloride
YJL188C	BUD19	Val resistant	u	u	Dubious open reading frame, unlikely to encode a protein	increased toxin resistance, decreased oxidative stress resistance	*
YJL189W	RPL39	Val resistant	ribosome	translation, ribosome biogenesis	Protein component of the large (60S) ribosomal subunit	increased toxin resistance, decreased oxidative stress resistance
YJR145C	RPS4A	Val resistant	ribosome	translation, ribosome biogenesis	Protein component of the small (40S) ribosomal subunit	altered telomere length, increased glycogen accumulation, decreased resistance to ethanol
YKL009W	MRT4	Val resistant	nucleolus	ribosome biogenesis, RNA turnover	Protein involved in mRNA turnover and ribosome assembly	altered telomere length
YKL023W	-	Val resistant	cytoplasm	u	u	increased glycogen accumulation
YKL073W	LHS1	Val resistant	ER	posttranslational protein targeting to membrane, translocation, response to unfolded protein	Molecular chaperone of the ER, nucleotide exchange factor for Hsp70	decreased resistance to ethanol
YKR024C	DBP7	Val resistant	nucleolus	translation, ribosome biogenesis	Putative ATP-dependent RNA helicase	decreased resistance to ethanol, increased toxin resistance
YKR027W	BCH2	Val resistant	Golgi aparatus	secretory pathway, Golgi to plasma membrane transport	Part of the exomer complex with Chs5p to mediate export of specific cargo proteins from the Golgi to the plasma membrane
YLL010C	PSR1	Val resistant	plasma membrane	response to salt stress	Plasma membrane associated protein phosphatase, involved in the general stress response	decreased toxin resistance, increased competitive fitness, decreased thermotolerance		resistance to 0.5 mM palmitoleate decreased
YLR142W	PUT1	Val resistant	mitochondria	proline catabolic process to glutamate	Proline oxidase	increased resistance to hydrogen peroxide
YLR151C	PCD1	Val resistant	peroxisome	coenzyme A metabolic process, DNA repair	Peroxisomal coenzyme A diphosphatase	increased mutation frequency
YLR194C	NCW2	Val resistant	plasma membrane, cell wall	cell wall organization	Structural constituent of the cell wall attached to the plasma membrane by a GPI-anchor, expression is upregulated in response to cell wall stress	decreased resistance to ethanol, decreased hyperosmotic stress resistance
YLR228C	ECM22	Val resistant	relocates from intracellular membranes to perinuclear foci on sterol depletion	lipid metabolism, regulation of expression	RNA polymerase II core promoter proximal region sequence-specific DNA binding	decreased ergosterol accumulation, decreased resistance to fluconazole
YML018C	-	Val resistant	vacuole	u, maybe autophagy	u	abnormal vacuolar morphology, decreased innate thermotolerance
YMR053C	STB2	Val resistant	nucleus	regulation of expression	transcription repressor activity	altered telomere length
YMR054W	STV1	Val resistant	Golgi aparatus	ion transport / homeostasis	Subunit a of the vacuolar-ATPase V0 domain	decreased respiratory growth rate
YMR126C	DLT1	Val resistant	u	u	u	decreased thermotolerance, increased glycogen accumulation, decreased hyperosmotic stress resistance
YMR143W	RPS16A	Val resistant	ribosome	translation, ribosome biogenesis	Protein component of the small (40S) ribosomal subunit	altered telomere length, increased glycogen accumulation, decreased resistance to altered pH	*	resistance to 0.5 mM palmitoleate decreased
YMR191W	SPG5	Val resistant	u	proteasome assembly	Protein required for proteasome assembly during quiescence; binds to base of the proteasome regulartory particle; required for survival at high temperature during stationary phase	increased glycogen accumulation
YMR192W	GYL1	Val resistant	plasma membrane	ER to Golgi vesicle-mediated transport, regulation of exocytosis	Putative GTPase activating protein	increased metal resistance	*	resistance to 0.5 mM palmitoleate decreased
YMR202W	ERG2	Val resistant	ER	lipid metabolism	C-8 sterol isomerase	decreased respiratory growth rate, altered telomere length, decreased resistance to altered pH, decreased resistance to ethanol, increased toxin resistance, decreased hyperosmotic stress resistance	*
YMR230W	RPS10B	Val resistant	ribosome	translation, ribosome biogenesis	Protein component of the small (40S) ribosomal subunit	abnormal vacuolar morphology, increased stress resistance, increased chronological lifespan	*
YMR269W	TMA23	Val resistant	nucleolus	translation, ribosome biogenesis	Protein implicated in ribosome biogenesis	increased chronological lifespan, abnormal vacuolar morphology, increased toxin resistance	*
YMR326C	-	Val resistant	u	u	Dubious open reading frame unlikely to encode a protein	decreased resistance to ethanol	*
YNL077W	APJ1	Val resistant	mitochondria	u	Putative chaperone of the HSP40 (DNAJ) family	increased glycogen accumulation, decreased toxin resistance
YNL098C	RAS2	Val resistant	plasma membrane	regulation of nitrogen starvation response, sporulation, and filamentous growth	GTPase	decreased resistance to ethanol, decreased hyperosmotic stress resistance, impaired autophagy		resistance to 0.5 mM palmitoleate decreased
YNL302C	RPS19B	Val resistant	ribosome	translation, ribosome biogenesis	Protein component of the small (40S) ribosomal subunit	decreased toxin resistance
YNR047W	FPK1	Val resistant	cytoplasm, plasma membrane	positive regulation of phospholipid translocation	Ser/Thr protein kinase	abnormal vacuolar morphology, increased competitive fitness
YOR001W	RRP6	Val resistant	nucleus	RNA processing, maturation, surveillance, degradation, tethering, and export	3'-5' exonuclease, component of nuclear exosome	increased toxin resistance
YPL077C	-	Val resistant	u	u	Putative protein of unknown function; regulates PIS1 expression; mutant displays spore wall assembly defect in ether sensitivity screen	decreased resistance to ethanol, decreased hyperosmotic stress resistance, abnormal vacuolar morphology
YPL180W	TCO89	Val resistant	vacuole and plasma membrane	signaling cascade, regulation of cell growth, glycerol metabolic process, response to salt stress	Subunit of TORC1	increased glycogen accumulation, decreased resistance to ethanol, decreased toxin resistance
YPL193W	RSA1	Val resistant	nucleus	translation, ribosome biogenesis	Protein involved in the assembly of 60S ribosomal subunits	altered telomere length, decreased hyperosmotic stress resistance
YPL239W	YAR1	Val resistant	nucleus, cytoplasm	cellular response to oxidative stress, regulation of protein localization, response to osmotic stress, ribosomal small subunit biogenesis, ribosomal small subunit export from nucleus	Ankyrin-repeat containing, nucleocytoplasmic shuttling chaperone; prevents aggregation of Rps3p in the cytoplasm, associates with free Rps3p in the cytoplasm and delivers it to the 90S in the nucleus; required for 40S ribosomal subunit export, biogenesis and adaptation to osmotic and oxidative stress; expression repressed by heat shock, proposed to link the processes of 40S ribosomal subunit biog…	decreased hyperosmotic stress resistance, decreased oxidative stress resistance
YPL260W	-	Val resistant	nucleus and cytoplasm	u	Putative substrate of cAMP-dependent protein kinase	decreased hyperosmotic stress resistance	*	resistance to 0.5 mM palmitoleate decreased
YPL261C	-	Val resistant	u	u	Dubious ORF, partially overlaps the uncharacterized ORF YPL260W	abnormal vacuolar morphology, increased respiratory growth, decreased stress resistance	*
YPR153W	MAY24	Val resistant	integral component of membrane	u	u	abnormal lipid particle morphology, increased glycogen accumulation	*	resistance to 0.5 mM palmitoleate decreased
			u = unknown

## Sheet: PO sensitivity
decreased resistance to 0.5 mM palmitoleate (Ruggles 2014)
ORF	standard name	phenotype of the deletant on Val/Nig	localization of the protein	biological process	molecular function / description	some of the GO anotations	* depicts mutants with "stabile ionophore phenotype"
YNL329C	PEX6	Nig resistant	cytoplasm and peroxisome	protein import into peroxisome	AAA-peroxin			Lockshon (decreased resistance to palmitoleate)
YNL097C	PHO23	Nig hypersensitive	nucelus	regulation of expression	component of the Rpd3 histone deacetylase complex	decreased respiratory growth rate, decreased resistance to calcium dichloride
YBL094C	-	Nig hypersensitive	u	u	Dubious open reading frame unlikely to encode a protein	increased Mg2+ accumulation, decreased resistance to ethanol, increased transposable element transposition, decreased oxidative stress resistance
YDL142C	CRD1	Val and Nig hypersensitive	mitochondria	lipid metabolism	Cardiolipin synthase	decreased respiratory growth rate, decreased resistance to altered pH, decreased oxidative stress resistance	*
YMR064W	AEP1	Val and Nig hypersensitive	mitochondria	translation regulation	Protein required for synthesis of the F1-F0 ATP synthase subunit Oli1p	decreased respiratory growth rate, decreased resistance to ethanol, abnormal mitochondrial morphology	*
YPL180W	TCO89	Val resistant	vacuole and plasma membr.	signaling cascade, regulation of cell growth, glycerol metabolic process, response to salt stress	Subunit of TORC1	increased glycogen accumulation, decreased resistance to ethanol, decreased toxin resistance	*
YPR153W	-	Val resistant	u	u	u	abnormal lipid particle morphology, increased glycogen accumulation	*
YHR191C	CTF8	Val resistant	nucleus	mitotic sister chromatid cohesion	Protein required for sister chromatid cohesion	altered telomere length, increased glycogen accumulation, decreased resistance to calcium dichloride
YDR200C	VPS64	Val resistant	cytoplasm and ER	protein targeting to vacuole	Protein required for cytoplasm to vacuole targeting of proteins	increased transposable element transposition, decreased toxin resistance
YER083C	GET2	Val resistant	ER	secretory pathway, endog. transport	Involved in insertion of proteins into the ER membrane; required for the retrieval of HDEL proteins from the Golgi to the ER in an ERD2 dependent fashion and for meiotic nuclear division	decreased respiratory growth rate, decreased resistance to altered pH, decreased resistance to ethanol, decreased resistance to calcium dichloride, abnormal mitochondrial morphology
YHL033C	RPL8A	Val resistant	ribosome	translation, ribosome biogenesis	Protein L4 of the large (60S) ribosomal subunit	decreased hyperosmotic stress resistance
YMR143W	RPS16A	Val resistant	ribosome	translation, ribosome biogenesis	Protein component of the small (40S) ribosomal subunit	altered telomere length, increased glycogen accumulation, decreased resistance to altered pH	*
YCR081W	SRB8	Val resistant	nucleus	regulation of expression	Subunit of the RNA polymerase II mediator complex	decreased respiratory growth rate, altered telomere length, increased glycogen accumulation, decreased toxin resistance
YLR148W	PEP3	Val hypersensitive	vacuole	vacuolar biogenesis	Component of vacuolar tethering complex that promotes vesicular docking/fusion	decreased respiratory growth rate, altered telomere length, decreased resistance to altered pH, decreased resistance to ethanol, decreased hyperosmotic stress resistance, decreased resistance to calcium dichloride, decreased toxin resistance, abnormal vacuolar morphology	*
YLR337C	VRP1	Val hypersensitive	actin cortical patch	actin cytoskeleton organization	actin-associated protein involved in cytoskeletal organization and cytokinesis	decreased respiratory growth rate, decreased resistance to ethanol, decreased hyperosmotic stress resistance, decreased resistance to calcium dichloride, increased chitin deposition, decreased oxidative stress resistance, abnormal vacuolar morphology	*
YMR179W	SPT21	Val hypersensitive	nucleus	regulation of expression	Protein with a role in transcriptional silencing	altered telomere length, increased transposable element transposition
YPL098C	MGR2	Val hypersensitive	u	u	Subunit of the TIM23 translocase complex, required for growth of cells lacking the mitochondrial genome	decreased respiratory growth rate	*
YCR034W	FEN1 = ELO2	Val hypersensitive	ER	lipid metabolism	Fatty acid elongase	decreased resistance to altered pH, decreased resistance to ethanol	*
9 R a 9 HS

## Sheet: Hárok3
	Gene	#	Predicted function of the protein	VR	NR	VHS	NHS	NR	VR	MR	MHS	MHS	CHS	PHS	OHS	KHS	MP
				[1]	[1]	[1]	[1]	[2]	[2]	[1]	[1]	[3]	[4]	[5]	[6]	[7]	[8]
YDR264C	AKR1	5	Protein-cysteine S-palmitoleyltransferase				+					+	+		+	+
YPL129W	TAF14	5	General RNA polymerase II transcription factor			+	+					+	+			+
YDR080W	VPS41	5	Subunit of the homotypic vacuole fusion and vacuole protein sorting (HOPS) complex				+				+	+				+	+
YOR106W	VAM3	5	Syntaxin-like vacuolar t-SNARE				+				+	+				+	+
YGL212W	VAM7	5	Phosphatidylinositol-3-phosphate binding, SNAP receptor activity				+				+	+				+	+
YGR104C	SRB5	4	Subunit of the RNA polymerase II mediator complex	+									+		+	+
YLR148W	PEP3	4	Component of vacuolar tethering complex that promotes vesicular docking/fusion			+						+		+		+
YOR306C	MCH5	4					+				+					+	+
YJR118C	ILM1	4	ER and/or peroxisomal protein possibly involved in regulation fatty acid biosynthesis			+	+								+	+
YJL175W	-	4	Dubious ORF			+	+						+			+
YNL329C	PEX6	4	AAA-peroxin		+					+				+ [6]	+
YCR034W	FEN1	4	Fatty acid elongase			+						+		+	+
YGL124C	MON1	4	Protein required for fusion of cvt-vesicles and autophagosomes with the vacuole				+				+	+					+
YDL077C	VAM6	3	Protein with a role in the tethering steps of vacuolar membrane fusion				+					+				+
YGR135W	PRE9	3	Subunit of the 20S proteasome	+									+		+
YBL025W	RRN10	3	Subunit of upstream activation factor for RNA polymerase I				+						+		+
YJR104C	SOD1	3	Cytosolic superoxide dismutase	+									+		+
YDR028C	REG1	3	Protein phosphatase type 1 regulator	+									+			+
YMR202W	ERG2	3	C-8 sterol isomerase	+									+			+
YLR056W	ERG3	3	C-5 sterol desaturase	+									+			+
YML008C	ERG6	3	Delta(24)-sterol C-methyltransferase	+									+			+
YER083C	GET2	3	Involved in insertion of proteins into the ER membrane	+									+	+
YMR179W	SPT21	3	Protein with a role in transcriptional silencing			+								+	+
YHL033C	RPL8A	3	Protein L4 of the large (60S) ribosomal subunit	+										+	+
YLR337C	VRP1	3	Actin-associated protein involved in cytoskeletal organization and cytokinesis			+						+		+
YPR153W	-	3	Unknown	+										+		+
YDL142C	CRD1	3	Cardiolipin synthase			+	+							+
YMR064W	AEP1	3	Protein required for synthesis of the F1-F0 ATP synthase subunit Oli1p			+	+							+
YNL280C	ERG24	2	C-14 sterol reductase	+									+
YHR008C	SOD2	2	Mitochondrial superoxide dismutase		+								+
YGL194C	HOS2	2	NAD-dependent histone deacetylase activity		+								+
YHL020C	OPI1	2	Transcriptional regulator of genes involed in lipid metabolism	+									+
YDR025W	RPS11A	2	Protein component of the small (40S) ribosomal subunit	+											+
YNL248C	RPA49	2	RNA polymerase I subunit A49	+											+
YMR124W	EPO1	2	Involved in septin-ER tethering		+					+
YOR367W	SCP1	2	Binds and cross links actin filaments		+					+
YLR372W	SUR4	2	Fatty acid elongase			+						+
YBR255W	MTC4	2	Unknown, maintenance of telomere capping	+												+
YDR138W	HPR1	2	Subunit of THO/TREX complexes coupling transcription with mitotic recombination	+												+
YJL189W	RPL39	2	Protein component of the large (60S) ribosomal subunit	+												+
YPL193W	RSA1	2	Protein involved in the assembly of 60S ribosomal subunits	+				+
YKL009W	MRT4	2	Protein involved in mRNA turnover and ribosome assembly	+												+
YKR024C	DBP7	2	Putative ATP-dependent RNA helicase	+												+
YPR194C	OPT2	2	Pheromone-regulated protein proposed to be involved in mating				+									+
YPL260W	-	2	Putative substrate of cAMP-dependent protein kinase	+												+
YPL261C	-	2	Dubious ORF	+												+
YNL097C	PHO23	2	Regulation of expression				+							+
YBL094C	-	2	Unknown				+							+
YPL180W	TCO89	2	Subunit of TORC1	+										+
YHR191C	CTF8	2	Protein required for sister chromatid cohesion	+										+
YDR200C	VPS64	2	Protein required for cytoplasm to vacuole targeting of proteins	+										+
YMR143W	RPS16A	2	Protein component of the small (40S) ribosomal subunit	+										+
YCR081W	SRB8	2	Subunit of the RNA polymerase II mediator complex	+										+
YPL098C	MGR2	2	Subunit of the TIM23 translocase complex, required for growth of cells lacking the mitochondrial genome			+								+
